# Supplementary material for: Development of Fusion-Based Assay as a Drug Screening Platform for Nipah Virus Utilizing Baculovirus Expression Vector System
Source: Int J Mol Sci. 2024 Aug 22;25(16):9102. doi: 10.3390/ijms25169102 (PMC11354753; doi:10.3390/ijms25169102)
Supplement: Supplementary file 1 [file ijms-25-09102-s001.zip]

Archive with 1 entries (1 files):
- ijms-3070815-supplementary.pdf
